# Supplementary material for: Validity and reliability of the Mandarin version of Patient Dignity Inventory (PDI-MV) in cancer patients
Source: PLoS One. 2018 Sep 6;13(9):e0203111. doi: 10.1371/journal.pone.0203111 (PMC6126806; doi:10.1371/journal.pone.0203111)
Supplement: S1 File — Data of the study. (XLSX) [file pone.0203111.s001.xlsx]

## Sheet: PDI-MV
P01	P02	P03	P04	P05	P06	P07	P08	P09	P10	P11	P12	P13	P14	P15	P16	P17	P18	P19	P20	P21	P22	P23	P24	P25	PDIMV	R01	R02	R03	R04	R05	R06	R07	R08	R09	R10	Rosenberg	D1	D02	D03	D04	D05	D6	D07	D08	D09	D10	D11	D12	D13
1	1	1	1	1	1	1	1	1	1	1	1	1	1	1	2	1	1	1	1	1	1	1	1	1	26	4	3	3	4	3	4	3	3	3	3	33	2	1	1	1	1	1	1	1	1	1	1	1	3
1	1	2	1	2	2	2	2	1	1	1	1	1	2	1	3	2	2	2	1	1	1	1	1	1	36	3	2	3	3	2	3	3	3	3	2	27	2	2	1	1	1	0	0	2	2	1	3	0	2
4	4	2	1	4	4	1	2	2	4	3	4	3	3	2	1	3	4	3	2	1	1	3	2	2	65	3	3	2	2	3	3	3	3	2	2	26	3	3	3	2	3	1	3	3	3	3	3	3	3
2	1	2	2	1	1	1	1	1	2	3	3	1	3	2	2	1	1	1	1	1	1	1	1	1	37	3	3	2	3	3	3	3	3	3	3	29	1	1	1	1	1	1	2	3	2	1	1	1	1
3	1	3	2	3	3	3	2	2	2	3	3	2	3	3	1	3	3	3	1	1	1	3	1	2	57	2	2	2	3	3	3	2	2	2	2	23	2	2	1	1	1	3	3	3	3	3	3	1	3
3	3	4	2	4	4	1	1	1	3	1	1	1	1	1	1	1	1	1	1	1	1	1	1	1	41	3	3	3	3	3	3	3	3	3	3	30	1	1	1	1	1	1	1	1	1	1	1	1	3
1	2	2	2	2	2	2	4	3	3	3	4	2	2	2	2	2	3	2	2	1	1	3	3	2	57	3	3	2	3	2	3	3	3	2	2	26	1	2	2	2	2	1	3	3	2	3	4	3	4
5	3	1	1	1	1	2	5	1	2	4	4	5	3	2	2	3	4	5	3	1	1	4	3	3	69	3	3	3	2	3	3	3	3	2	2	27	1	1	3	3	1	1	3	3	1	2	1	1	1
2	2	2	1	1	1	2	1	1	2	1	1	2	1	1	1	1	1	1	1	1	1	2	1	1	32	3	3	3	3	3	3	3	3	3	3	30	2	1	1	1	1	1	1	1	1	1	1	3	1
2	2	2	2	2	2	2	2	2	2	2	2	2	1	1	1	1	1	1	1	1	1	1	1	1	38	3	3	3	3	2	3	3	3	3	3	29	1	1	1	1	1	1	1	1	1	1	1	1	1
1	1	2	1	2	2	1	2	2	1	1	1	1	1	1	1	1	1	1	1	1	1	1	1	1	30	3	3	4	3	3	3	3	3	4	4	33	1	0	1	0	1	1	1	1	1	0	1	1	2
1	1	1	1	1	1	1	1	1	1	1	1	1	1	1	2	1	1	1	1	1	1	1	1	1	26	3	3	3	3	3	3	3	3	3	3	30	1	1	1	1	1	1	1	1	1	1	1	1	2
3	3	3	3	3	3	3	3	3	3	3	3	3	3	3	3	3	3	3	3	3	3	3	3	3	75	3	3	2	3	2	3	3	3	2	2	26	2	1	1	1	1	2	1	1	1	1	1	2	1
1	1	2	2	2	2	2	2	2	2	2	2	2	2	2	2	2	2	2	1	1	1	1	1	1	42	3	3	3	3	3	3	3	3	2	2	28	0	2	2	2	1	2	2	2	2	2	3	2	2
1	1	1	3	2	2	2	5	5	5	5	5	3	5	5	5	5	3	5	5	5	5	3	3	4	93	4	4	4	4	4	4	4	4	4	4	40	0	0	0	0	0	0	0	0	0	4	1	2	4
1	1	2	2	2	2	2	2	1	1	2	1	1	2	2	2	1	1	1	1	1	1	1	1	1	35	3	3	3	3	2	3	2	3	2	3	27	1	2	2	2	0	1	0	0	0	2	0	0	2
1	1	1	1	1	1	2	1	1	1	1	1	1	1	1	2	1	2	2	1	1	1	1	1	1	29	3	3	3	3	4	3	3	3	3	3	31	1	0	0	0	1	1	0	0	0	0	1	1	2
2	1	1	3	2	2	3	3	1	1	2	1	1	4	2	3	2	3	2	2	1	1	2	2	2	49	2	3	2	3	2	2	2	3	1	3	23	1	2	2	3	1	1	1	1	2	0	3	1	4
2	3	4	1	1	1	2	5	1	3	2	3	1	3	1	3	1	1	5	2	1	1	1	1	1	50	3	3	3	3	2	3	3	3	3	3	29	1	1	2	1	1	1	3	2	1	2	1	1	3
1	1	2	2	2	2	3	3	1	2	2	1	1	1	1	5	2	2	2	2	1	1	1	1	1	43	3	3	3	3	3	3	3	3	4	4	32	1	0	0	0	0	1	0	0	0	0	1	1	2
2	1	2	1	1	1	2	2	2	3	2	1	2	1	1	2	2	2	1	2	1	1	2	2	1	40	3	3	3	3	3	3	3	3	3	3	30	0	1	2	1	1	1	1	1	1	1	1	1	1
2	2	2	1	1	1	1	2	1	1	1	1	1	1	1	2	2	2	2	1	1	1	2	2	2	36	3	3	3	3	3	3	3	3	2	3	29	1	2	1	3	1	1	2	2	1	1	1	1	3
3	2	2	1	1	1	1	1	1	2	1	1	1	1	1	1	1	2	1	1	1	1	1	1	2	32	3	2	3	3	2	3	3	3	3	3	28	1	1	1	1	1	1	1	1	1	1	1	1	2
1	1	2	1	1	1	1	2	1	1	1	1	1	1	1	2	1	2	2	1	1	1	1	1	1	30	3	3	3	3	3	3	4	3	3	4	32	1	1	1	0	0	0	1	0	1	1	1	0	1
1	1	3	1	3	3	2	2	1	1	1	1	1	1	1	1	1	1	1	1	1	1	1	1	1	33	3	3	4	3	2	3	3	3	4	4	32	1	1	1	1	1	1	1	1	1	1	1	3	1
1	1	2	3	2	2	2	2	2	1	2	1	2	1	1	2	2	2	2	2	1	1	1	1	1	40	3	3	3	3	2	3	2	3	3	2	27	1	1	1	1	1	1	1	1	1	2	1	3	2
1	1	5	5	5	5	4	5	2	1	2	5	3	2	5	1	5	1	2	5	1	1	1	1	2	71	3	3	3	4	3	4	4	3	3	3	33	1	1	1	0	0	0	0	3	1	0	3	1	0
1	1	1	1	1	1	1	1	1	1	1	1	1	1	1	1	1	1	1	1	1	1	1	1	1	25	4	4	4	4	1	4	4	4	1	1	31	0	1	4	1	1	0	4	1	1	1	1	0	1
1	1	1	1	1	1	1	1	1	1	1	1	1	1	1	1	1	1	1	1	1	1	1	1	1	25	3	3	3	3	3	3	3	3	3	3	30	1	1	1	1	1	1	1	1	1	1	1	1	1
1	1	1	1	1	1	1	1	1	1	1	1	1	1	1	1	1	1	1	1	1	1	1	1	1	25	3	3	3	3	3	3	3	3	3	3	30	1	1	1	1	1	1	1	1	1	1	1	1	1
1	1	2	1	1	1	1	1	1	1	1	1	1	1	1	1	1	1	1	1	1	1	1	1	1	26	3	3	3	3	3	3	3	3	3	3	30	1	1	1	1	1	1	0	0	1	1	0	1	1
1	1	1	1	1	1	1	2	1	2	1	1	1	1	1	2	1	1	1	1	1	1	1	1	1	28	3	3	3	3	2	3	3	3	3	3	29	1	1	1	1	1	1	1	2	1	1	1	1	1
1	1	1	2	2	1	2	2	1	1	2	2	2	2	2	2	2	2	2	2	1	1	2	1	1	40	3	3	3	3	2	3	3	3	3	3	29	1	1	1	1	1	1	1	1	1	1	1	1	1
1	1	1	1	2	2	2	2	1	1	1	1	1	1	1	1	1	1	1	1	1	1	1	1	1	29	4	4	4	4	4	4	4	4	4	4	40	0	0	0	0	0	0	0	0	0	0	0	0	0
1	2	2	1	1	1	2	2	1	1	2	1	1	2	2	2	1	1	1	2	1	1	1	1	1	34	3	4	3	4	2	3	3	4	4	4	34	1	0	1	1	0	0	1	1	1	0	1	1	2
1	1	3	1	1	1	2	1	1	1	1	1	1	1	1	1	1	1	1	1	1	1	1	1	1	28	3	3	3	3	3	3	3	3	3	3	30	1	1	1	1	1	1	1	1	1	1	1	3	1
1	1	2	1	1	1	2	2	1	1	1	1	1	1	1	1	1	1	1	1	1	1	1	1	1	28	3	3	3	3	3	3	3	3	3	3	30	1	1	1	1	1	1	1	1	1	1	1	1	1
5	5	3	3	3	3	3	1	1	5	3	1	3	1	1	1	1	3	3	1	1	1	3	3	1	59	2	2	3	2	3	2	2	2	2	2	22	1	2	3	3	1	2	1	3	3	1	3	3	3
1	1	1	1	1	1	1	1	1	1	1	1	1	1	1	1	1	1	1	1	1	1	1	1	1	25	3	3	3	3	3	3	3	3	3	3	30	1	1	1	1	1	1	1	1	1	1	1	1	1
2	2	2	2	2	2	2	2	1	2	2	1	2	2	1	1	1	3	2	2	1	1	2	2	1	43	3	3	3	3	3	3	3	3	2	2	28	1	1	1	3	1	1	1	1	1	1	1	1	1
1	1	3	1	3	3	2	4	1	2	2	1	1	1	1	4	2	2	4	1	1	1	2	2	1	47	4	3	2	3	3	3	2	2	3	2	27	2	2	1	1	1	2	0	1	1	1	3	1	3
1	1	2	1	3	3	2	2	2	2	2	2	2	2	2	2	2	1	2	1	1	1	2	2	1	44	3	2	2	3	3	2	2	3	2	3	25	2	2	2	2	3	2	2	2	2	1	1	1	3
1	1	1	1	1	1	1	1	1	2	1	1	1	1	1	1	1	1	2	1	1	1	1	1	1	27	3	3	3	3	3	3	3	3	3	3	30	1	1	1	1	1	1	1	1	1	1	1	1	1
1	1	3	1	3	3	3	3	1	1	1	1	1	1	1	2	1	1	1	1	1	1	2	1	1	37	3	3	3	3	3	3	3	3	3	3	30	1	1	1	1	1	1	1	1	1	1	1	1	1
1	1	2	1	3	3	3	3	1	1	1	1	1	1	1	2	1	2	2	1	1	1	1	1	1	37	2	2	3	3	2	3	3	3	2	2	25	2	1	1	1	1	2	1	1	1	1	1	1	1
1	1	2	1	2	2	2	2	1	1	1	1	1	1	1	2	1	1	1	1	1	1	1	1	1	31	3	3	3	3	2	3	3	3	3	3	29	1	1	1	1	1	1	1	1	1	1	1	1	1
1	2	2	2	1	1	3	1	2	2	2	2	2	1	1	4	3	3	2	1	1	1	2	2	3	47	3	3	2	3	4	3	3	3	3	4	31	1	1	2	3	1	1	1	1	1	1	1	2	2
1	1	1	2	2	2	2	3	3	1	5	2	2	1	1	1	2	2	2	2	1	1	1	1	1	43	3	4	4	4	4	4	3	4	4	4	38	0	1	0	1	1	2	2	3	2	1	2	1	3
2	1	2	2	2	2	2	2	1	2	2	1	2	1	1	2	1	2	2	1	1	1	2	1	1	39	3	3	3	3	3	3	3	3	3	3	30	1	2	1	2	1	3	1	1	1	1	1	2	1
1	1	2	1	1	2	1	1	1	1	1	2	2	1	1	2	1	2	2	2	1	1	2	2	1	35	3	3	3	3	3	3	3	3	2	2	28	1	2	2	2	2	1	1	3	3	2	3	1	2
1	1	1	1	1	1	1	1	1	1	1	1	1	1	1	1	1	1	1	1	1	1	1	1	1	25	3	3	4	3	4	3	3	3	3	3	32	1	1	1	1	1	1	1	1	1	1	2	1	1
1	1	2	1	1	1	1	1	1	1	1	1	1	1	1	1	1	1	1	1	1	1	1	1	1	26	3	3	3	3	3	3	3	3	3	3	30	1	1	1	1	1	1	1	1	1	1	1	1	1
1	1	1	1	1	1	1	1	1	1	1	1	1	1	1	1	1	1	1	1	1	1	1	1	1	25	3	3	4	3	3	3	3	3	4	4	33	1	1	1	1	1	1	1	1	1	1	1	1	1
1	1	1	1	1	1	2	3	3	3	3	3	2	3	1	2	3	3	3	3	1	1	3	1	1	50	3	3	3	3	3	3	3	3	3	3	30	1	2	3	3	3	2	2	2	3	1	3	3	3
1	1	1	3	2	2	3	2	3	3	3	2	3	3	2	3	2	4	3	2	1	1	2	2	1	55	3	3	3	3	2	3	3	3	2	3	28	1	1	1	3	2	2	1	1	1	1	2	3	1
2	2	3	2	3	3	3	3	2	3	3	1	3	2	2	2	3	4	3	2	1	1	3	3	1	60	3	3	3	2	3	2	2	3	2	2	25	1	2	2	1	2	2	1	2	1	2	2	2	2
1	1	2	1	1	1	2	2	2	2	2	2	2	1	1	2	1	2	2	2	1	1	2	2	1	39	2	2	2	2	2	3	2	3	2	2	22	2	1	2	2	3	2	0	0	1	1	3	1	2
1	1	1	1	1	1	1	1	1	1	1	1	1	1	1	1	1	1	1	1	1	1	1	1	1	25	3	3	3	3	3	3	3	3	3	3	30	1	1	1	1	1	1	1	1	1	1	1	1	1
1	1	1	1	1	1	2	1	1	1	1	2	2	2	1	2	1	2	2	1	1	1	1	1	1	32	3	3	3	3	3	3	3	3	2	2	28	1	1	2	1	2	1	1	1	1	1	3	1	2
2	2	3	1	1	1	2	2	2	3	2	1	1	2	1	2	2	3	3	1	1	1	2	1	1	43	3	3	3	3	3	3	3	3	3	2	29	1	1	1	3	1	1	2	2	2	1	1	3	1
1	1	1	1	1	1	1	1	1	1	1	1	1	1	1	1	1	1	1	1	1	1	1	1	1	25	3	3	4	3	3	3	3	3	3	2	30	1	1	1	1	1	1	1	1	1	1	1	1	1
1	1	1	2	2	2	2	2	1	1	1	1	1	1	1	1	1	2	1	1	1	1	1	1	1	31	3	3	3	3	3	3	3	3	2	3	29	1	1	1	1	1	1	1	1	1	1	2	1	1
1	1	1	2	2	2	2	3	4	3	3	4	3	3	4	4	4	5	5	4	1	1	3	2	1	68	3	3	3	3	2	3	3	3	2	2	27	2	1	1	3	2	1	3	2	2	3	1	0	1
1	1	1	1	1	1	1	1	1	1	1	1	1	1	1	1	1	1	1	1	1	1	1	1	1	25	3	3	3	3	3	3	3	3	3	3	30	1	1	1	1	1	1	1	1	1	1	1	1	1
4	4	3	2	2	2	3	3	2	2	2	1	2	1	1	1	1	2	2	1	1	1	2	2	1	48	3	3	3	3	3	3	3	3	3	3	30	1	2	2	1	1	1	1	1	1	1	3	2	1
1	1	1	1	1	1	1	1	1	1	1	1	1	1	1	1	1	1	1	1	1	1	1	1	1	25	4	4	4	4	3	4	4	4	4	4	39	2	0	0	0	0	0	0	0	0	0	0	0	0
1	1	1	1	2	2	2	2	2	3	2	1	1	1	1	1	1	2	2	2	1	1	2	2	1	38	3	3	4	3	3	3	3	3	3	3	31	1	2	1	1	3	2	0	0	0	0	3	1	1
1	1	3	2	2	4	2	1	2	2	3	1	2	2	2	4	2	3	3	3	1	1	2	1	1	51	3	3	2	3	2	3	3	3	3	3	28	1	2	2	2	3	2	2	2	2	2	3	1	3
3	3	3	2	2	2	2	1	2	3	3	3	3	3	3	2	3	2	3	3	3	3	3	3	3	66	3	2	3	2	2	2	2	3	2	2	23	3	3	3	3	3	3	3	3	3	3	3	3	3
1	1	1	1	1	1	1	1	1	1	1	1	1	1	1	1	1	1	1	1	1	1	1	1	1	25	3	3	3	3	3	3	3	3	4	4	32	1	1	1	1	1	1	1	1	1	1	1	1	1
1	1	1	2	3	4	4	5	5	2	5	2	1	3	5	2	1	1	4	5	1	1	3	2	1	65	3	3	3	3	2	3	2	3	2	2	26	2	1	1	1	2	1	1	2	2	1	1	1	2
3	1	2	2	1	2	2	2	2	4	3	2	2	2	2	2	2	3	2	2	2	2	2	2	2	53	3	3	3	3	2	3	2	3	3	3	28	2	1	1	1	1	1	1	1	1	1	1	2	1
1	1	1	4	4	4	4	3	1	2	3	2	2	2	2	2	2	3	3	2	2	2	3	2	2	59	3	3	3	3	2	3	3	3	2	2	27	1	2	2	1	1	2	3	2	3	0	3	1	3
2	2	1	1	2	2	2	2	2	3	3	1	1	1	1	2	1	2	2	1	1	1	1	1	1	39	3	3	3	3	3	3	3	3	2	2	28	2	1	1	1	2	1	1	2	1	2	1	1	1
1	1	1	1	1	1	1	2	1	1	1	1	1	1	1	1	1	1	1	1	1	1	1	1	1	26	4	4	4	4	4	4	4	3	4	4	39	1	0	0	0	0	1	1	1	0	0	1	1	1
1	1	1	1	1	1	1	1	1	1	1	1	1	1	1	1	1	1	1	1	1	1	1	1	1	25	3	3	3	3	3	3	3	3	3	3	30	2	1	1	1	1	1	1	1	1	1	1	1	1
1	1	3	2	3	3	5	3	2	2	4	3	2	4	2	5	4	5	5	3	1	2	4	4	2	75	3	3	3	3	3	3	3	3	3	2	29	0	0	1	1	1	2	3	3	3	1	3	0	1
1	1	2	1	2	2	1	2	1	3	1	1	2	1	1	2	1	2	2	1	1	1	2	1	1	36	3	3	4	4	3	3	3	3	2	2	30	1	1	2	1	2	2	2	1	1	3	3	1	3
1	1	2	1	1	1	1	1	1	1	1	1	1	1	1	2	1	2	1	1	1	1	1	1	1	28	3	3	3	3	2	3	3	3	3	3	29	2	1	2	1	1	1	1	1	1	1	2	1	2
1	1	2	1	1	1	1	1	1	1	1	1	1	1	1	1	1	1	1	1	1	1	1	1	1	26	3	3	4	3	3	3	3	3	3	3	31	3	1	1	1	1	1	1	1	1	1	1	1	1
1	1	1	2	2	2	2	2	2	2	2	2	1	2	2	2	2	2	2	2	1	1	2	2	2	44	2	3	2	3	2	2	2	2	2	2	22	2	2	3	3	2	2	2	2	2	1	2	1	3
1	1	1	1	1	1	1	1	1	1	1	1	1	1	1	1	1	1	1	1	1	1	1	1	1	25	4	4	4	4	1	4	4	4	4	4	37	0	0	4	0	0	0	0	0	0	0	0	0	0
1	1	1	1	1	1	1	1	1	1	1	1	1	1	1	1	1	1	1	1	1	1	1	1	1	25	3	3	4	3	4	3	3	3	4	4	34	1	0	0	0	0	0	0	0	0	0	0	0	0
1	1	4	1	4	4	3	3	3	3	3	2	2	2	2	3	3	3	3	2	1	1	2	2	1	59	3	2	3	2	2	2	2	3	2	2	23	2	3	3	3	2	3	1	2	3	1	2	1	2
1	1	2	2	1	1	2	2	2	2	1	1	1	1	2	1	1	2	1	1	1	1	2	2	1	35	3	3	4	3	4	3	3	3	3	3	32	2	1	0	0	1	1	1	1	1	0	2	1	1
1	1	1	2	1	1	1	2	1	1	2	1	1	1	1	1	1	1	1	1	1	1	1	1	1	28	4	4	4	4	4	4	4	4	4	4	40	0	1	1	1	1	0	1	1	1	1	1	0	0
1	1	1	1	1	1	1	1	1	1	1	1	1	1	1	1	1	2	1	1	1	1	1	1	1	26	3	3	3	3	2	3	3	3	2	2	27	1	1	1	1	1	1	1	1	1	1	1	1	1
1	1	1	1	1	1	1	1	1	1	1	1	1	1	1	1	1	1	1	1	1	1	1	1	1	25	3	4	3	3	3	4	3	3	3	3	32	1	1	1	1	0	0	1	1	1	0	2	0	1
1	1	1	1	1	1	1	1	1	1	1	1	1	1	1	1	1	1	1	1	1	1	1	1	1	25	3	3	3	3	2	3	3	3	3	2	28	2	1	1	3	1	1	1	1	1	1	1	1	1
1	1	1	1	2	2	2	2	1	2	1	1	1	1	1	1	1	1	1	1	1	1	1	1	1	30	3	3	3	3	2	3	3	4	3	3	30	1	0	0	0	1	1	1	0	0	1	0	0	1
1	1	2	1	1	1	1	2	2	1	1	2	1	1	1	2	1	1	1	1	1	1	1	1	1	30	3	2	3	3	3	3	3	4	2	2	28	1	1	1	1	1	1	3	1	1	1	1	1	4
1	1	2	1	2	1	1	1	1	1	1	1	1	2	1	1	1	1	1	1	1	1	1	1	1	28	3	3	3	3	3	3	3	3	3	3	30	1	1	1	1	1	1	1	1	1	1	1	1	1
1	1	1	1	1	1	1	2	1	1	2	1	1	1	1	1	1	1	1	1	1	1	1	1	1	27	4	3	4	4	4	4	3	4	3	4	37	1	0	0	0	1	0	0	0	0	0	0	1	1
1	1	1	2	3	3	5	5	1	1	2	5	4	4	4	5	4	4	4	4	3	1	2	3	4	76	3	3	2	3	2	3	3	3	2	2	26	1	3	3	3	3	1	3	3	3	3	3	1	3
1	1	1	1	1	1	1	1	1	1	1	1	1	1	1	2	1	1	1	1	1	1	1	1	1	26	3	3	3	3	3	3	3	3	3	3	30	1	1	1	1	1	1	1	1	1	1	1	1	1
2	2	3	3	2	2	3	4	2	2	3	2	3	3	2	2	2	3	3	2	1	1	2	2	1	57	3	3	3	3	3	3	3	3	3	3	30	2	2	3	3	2	1	1	1	2	2	3	2	3
1	1	2	1	2	2	2	3	1	1	2	1	3	2	1	3	2	2	3	1	1	1	2	1	1	42	4	4	3	3	4	3	3	2	3	3	32	1	0	0	0	0	2	0	0	1	3	1	1	1
1	1	1	2	2	2	3	3	1	3	2	2	1	1	1	2	2	2	2	1	1	1	2	2	1	42	4	3	4	4	4	3	3	4	2	3	34	1	1	1	0	0	1	0	0	1	0	1	1	0
1	1	2	1	1	1	3	3	1	1	3	2	2	2	1	2	2	2	2	1	1	1	1	2	1	40	3	3	3	3	2	3	3	3	2	2	27	1	1	1	1	1	2	2	2	2	2	2	1	2
2	1	1	1	1	1	1	1	1	1	1	1	1	1	1	1	1	1	1	1	1	1	1	1	1	26	4	4	4	4	3	4	4	3	4	4	38	1	0	0	0	0	0	0	0	0	0	0	0	1
1	1	1	1	2	2	2	1	1	1	1	1	1	1	1	2	1	1	2	1	1	1	1	1	1	30	3	3	3	4	3	4	3	3	3	3	32	1	1	1	1	1	1	1	1	1	1	1	0	3
1	1	1	2	2	2	2	2	1	1	2	1	1	1	1	1	1	1	2	1	1	1	1	1	1	32	3	3	3	3	3	3	2	3	3	2	28	2	1	1	1	1	1	1	1	1	1	1	1	1
1	1	2	1	1	1	2	2	1	3	3	2	2	3	3	2	2	2	2	2	1	1	2	2	2	46	3	3	3	3	2	3	3	3	2	2	27	2	2	2	2	1	1	2	2	2	2	3	2	3
4	2	3	3	3	3	2	4	1	1	3	1	4	1	1	3	1	3	3	1	1	1	2	2	1	54	3	3	3	3	3	3	3	3	3	3	30	1	1	0	1	1	2	1	1	1	0	2	2	3
1	1	2	1	3	3	2	2	2	2	1	2	2	2	2	2	2	1	2	2	1	1	2	2	2	45	4	4	3	3	3	3	3	3	3	2	31	1	1	1	3	2	2	2	2	2	2	1	1	3
1	1	2	2	2	2	2	2	2	1	2	1	1	2	1	2	1	1	2	1	1	1	1	2	1	37	3	3	2	3	2	3	3	3	3	3	28	2	1	1	1	1	2	1	1	2	1	2	1	2
2	1	1	1	1	2	2	1	1	1	1	1	1	1	1	1	1	2	1	1	1	1	1	1	1	29	3	3	3	3	3	3	3	4	3	3	31	2	1	1	1	1	2	0	0	0	0	0	1	1
1	1	2	1	2	1	1	1	1	1	2	1	1	2	1	2	2	2	2	2	1	1	2	2	1	36	2	2	2	2	2	2	2	3	2	2	21	1	2	2	1	1	2	2	2	3	3	3	1	3
1	1	1	1	1	1	1	1	1	1	1	1	1	1	1	1	1	1	1	1	1	1	1	1	1	25	3	3	3	3	2	3	3	3	4	4	31	1	0	0	0	1	1	0	0	0	0	0	1	0
1	1	2	1	1	1	1	1	1	1	1	1	1	1	1	1	1	3	1	1	1	1	1	1	1	28	3	3	3	3	2	3	3	3	3	3	29	1	1	1	1	1	1	1	1	1	1	1	1	1
1	1	1	1	2	2	2	2	2	1	2	2	2	2	2	2	2	1	1	1	1	1	2	2	2	40	2	2	2	3	2	2	2	2	2	2	21	2	2	2	2	2	2	2	2	1	2	2	2	2
2	1	2	1	1	2	2	1	1	2	1	2	1	1	1	1	1	1	1	1	1	1	2	2	1	33	3	3	3	3	3	3	3	3	3	3	30	2	0	0	0	0	0	0	2	0	0	2	2	0
1	1	2	1	1	2	1	1	1	1	2	1	1	1	1	1	1	2	1	1	1	1	2	1	1	30	3	2	2	3	3	3	3	3	2	2	26	1	2	1	1	3	1	1	1	1	1	1	2	1
2	1	3	1	1	1	1	5	2	1	2	3	3	1	1	1	1	1	1	1	1	1	1	1	1	38	1	3	4	1	4	1	1	1	4	4	24	0	0	1	1	3	1	4	4	1	0	4	0	4
1	1	1	2	1	1	1	2	1	1	2	1	1	1	1	2	1	2	1	1	1	1	1	1	1	30	3	3	3	3	2	3	3	3	3	3	29	1	2	1	1	1	1	2	1	1	1	1	1	1
1	1	3	2	2	2	1	1	1	1	2	2	1	2	2	1	1	1	1	1	1	1	1	1	1	34	3	3	2	3	2	3	3	3	3	3	28	1	1	2	1	1	1	1	1	2	2	3	1	1
1	1	2	1	1	2	1	1	1	1	1	1	1	1	1	1	1	1	1	1	1	1	1	1	1	27	3	3	3	3	2	3	3	3	3	3	29	2	1	1	1	1	1	3	1	1	1	2	1	1
2	1	3	1	2	3	2	2	1	1	3	1	2	1	1	2	2	2	2	2	1	1	1	1	1	41	4	4	2	3	3	3	3	4	2	2	30	2	1	1	1	2	1	1	1	2	1	2	3	3
1	1	2	2	2	1	2	2	2	1	1	1	1	1	1	1	1	1	2	1	1	1	2	1	1	33	3	3	3	3	3	3	3	3	3	2	29	1	1	1	1	2	1	1	1	2	1	2	1	1
1	1	2	3	4	4	5	5	5	3	4	1	2	2	1	5	3	3	5	5	1	1	1	3	2	72	3	3	2	3	4	3	3	4	3	3	31	0	1	2	1	2	2	2	3	2	1	3	1	4
1	1	2	2	2	1	1	1	2	1	2	1	1	1	1	2	1	2	1	1	1	1	1	2	1	33	3	3	4	3	3	3	3	3	3	3	31	1	1	1	1	1	1	2	1	1	1	1	1	1
1	1	1	1	1	1	2	2	1	2	2	1	1	2	2	2	2	2	2	1	1	1	1	1	1	35	3	2	2	3	2	3	2	3	3	2	25	1	2	2	2	0	1	2	2	2	1	1	1	1
1	1	1	3	1	1	2	1	1	1	1	1	2	1	2	1	1	2	2	1	1	1	1	1	1	32	3	3	3	4	3	4	3	3	3	2	31	1	1	1	2	1	1	1	1	1	1	1	1	3
1	1	2	1	3	3	4	3	1	1	1	1	2	1	1	2	2	1	1	2	1	1	3	3	1	43	2	3	3	3	2	3	3	3	2	2	26	1	3	2	3	2	2	3	3	3	3	3	1	3
1	1	2	2	2	2	2	2	2	1	2	1	1	1	1	1	1	2	2	1	1	1	1	2	2	37	3	3	3	3	3	3	3	3	3	3	30	2	1	1	1	1	1	1	1	1	0	2	1	1
[truncated: 36 more columns]
